# Supplementary material for: Strong genetic differentiation in tropical seagrass Enhalus acoroides (Hydrocharitaceae) at the Indo-Malay Archipelago revealed by microsatellite DNA
Source: PeerJ. 2018 Mar 13;6:e4315. doi: 10.7717/peerj.4315 (PMC5855881; doi:10.7717/peerj.4315)
Supplement: Data S1 [file peerj-06-4315-s003.xlsx]

## Sheet: Sheet1
6	202	7	27	18	30	30	24	42	31	1	202
7 pop			tunda	pramuka	aceh	batam	karimun	bangka	anambas
Name	pop	Eaco 009 (FAM)		Eaco 019 (VIC)		Eaco 054 (PET)		Eaco 001 (FAM)		Eaco 051 (PET)		Eaco 055 (PET)
IBRC070401	Tunda	154	154	204	204	278	280	254	254	222	240	190	200
IBRC070402	Tunda	154	156	204	204	304	306	254	254	222	230	190	200
IBRC070403	Tunda	148	154	204	204	282	316	254	254	230	238	190	200
IBRC070404	Tunda	154	156	204	204	278	278	254	254	228	240	200	202
IBRC070405	Tunda	150	156	204	204	278	278	254	254	230	238	200	202
IBRC070406	Tunda	156	156	204	204	278	278	252	254	238	238	202	202
IBRC070407	Tunda	154	158	204	204	284	306	254	254	220	230	200	202
IBRC070408	Tunda	148	156	204	204	280	316	252	252	222	230	200	202
IBRC070409	Tunda	156	158	204	204	278	316	254	254	228	230	200	202
IBRC070410	Tunda	156	156	204	204	280	280	252	252	228	238	194	202
IBRC070411	Tunda	154	154	204	204	280	280	254	254	230	232	198	198
IBRC070412	Tunda	148	156	204	204	316	318	254	254	222	240	190	202
IBRC070413	Tunda	154	156	202	204	314	316	252	252	230	230	200	202
IBRC070414	Tunda	154	156	204	204	316	318	252	254	222	228	190	190
IBRC070415	Tunda	154	156	204	204	278	316	254	254	220	230	200	200
IBRC070416	Tunda	154	154	204	204	284	284	252	254	222	222	200	202
IBRC070417	Tunda	154	156	204	204	276	276	250	252	222	238	190	194
IBRC070418	Tunda	156	156	202	204	304	306	254	254	230	238	194	194
IBRC070419	Tunda	154	156	204	204	278	284	254	254	220	230	202	202
IBRC070420	Tunda	156	156	204	204	316	318	254	254	228	230	194	204
IBRC070421	Tunda	154	154	202	204	278	280	254	254	228	230	190	202
IBRC070422	Tunda	154	156	204	204	304	306	252	252	222	238	194	202
IBRC070423	Tunda	148	154	204	204	276	276	252	254	228	230	198	202
IBRC070424	Tunda	148	156	204	204	278	278	254	254	230	234	198	202
IBRC070425	Tunda	154	156	204	204	280	314	254	254	230	238	194	200
IBRC070426	Tunda	148	148	204	204	306	306	254	254	240	240	204	204
IBRC070427	Tunda	148	156	204	204	276	280	252	252	228	236	202	202
IBRC070501	Pramuka	154	158	204	204	282	284	250	254	228	230	184	200
IBRC070502	Pramuka	156	156	204	204	308	310	254	254	230	238	184	200
IBRC070503	Pramuka	156	156	202	204	308	344	254	254	230	238	198	200
IBRC070504	Pramuka	144	156	202	204	284	318	254	254	230	230	184	184
IBRC070505	Pramuka	154	154	204	204	282	310	250	254	230	240	184	196
IBRC070506	Pramuka	154	156	202	204	282	318	250	254	230	240	184	200
IBRC070507	Pramuka	154	154	202	204	318	344	250	254	230	240	198	198
IBRC070508	Pramuka	156	158	202	204	282	318	254	254	230	240	184	198
IBRC070510	Pramuka	156	158	204	204	282	306	250	250	230	240	184	184
IBRC070515	Pramuka	144	156	204	204	284	310	254	254	238	240	184	184
IBRC070516	Pramuka	150	156	202	204	284	284	250	254	230	230	184	196
IBRC070517	Pramuka	156	158	202	204	318	318	254	254	230	238	184	200
IBRC070518	Pramuka	154	156	202	204	318	320	254	254	230	230	184	192
IBRC070519	Pramuka	154	156	202	204	282	282	254	254	230	238	184	184
IBRC070520	Pramuka	156	156	204	204	282	282	254	254	240	240	192	198
IBRC070522	Pramuka	156	156	202	202	282	282	250	254	230	240	184	200
IBRC070523	Pramuka	154	156	202	202	282	282	254	254	230	240	184	184
IBRC070524	Pramuka	154	158	204	204	308	310	250	254	240	240	200	202
IBRC071201	Aceh	150	150	204	206	316	324	242	242	230	236	174	184
IBRC071202	Aceh	150	150	204	204	314	316	242	246	230	236	184	188
IBRC071203	Aceh	150	150	204	206	314	330	246	246	234	236	180	182
IBRC071204	Aceh	150	150	204	206	310	326	244	244	200	202	186	186
IBRC071205	Aceh	148	150	204	204	310	324	242	246	202	204	180	186
IBRC071206	Aceh	150	150	204	206	308	316	242	246	202	240	188	188
IBRC071207	Aceh	150	150	204	204	310	324	242	242	202	230	188	188
IBRC071208	Aceh	150	150	204	204	310	310	242	242	194	236	184	188
IBRC071209	Aceh	150	150	204	206	310	324	242	242	202	228	186	188
IBRC071210	Aceh	150	150	202	204	312	314	242	242	236	240	188	188
IBRC071211	Aceh	150	150	204	204	308	330	242	242	202	230	186	188
IBRC071212	Aceh	148	148	204	204	312	324	242	242	194	202	174	188
IBRC071213	Aceh	150	150	204	206	312	312	242	246	230	230	184	184
IBRC071214	Aceh	150	150	204	204	308	310	242	242	200	202	182	184
IBRC071215	Aceh	150	150	204	206	312	314	248	252	236	236	184	186
IBRC071216	Aceh	150	150	204	206	312	312	246	250	230	236	182	182
IBRC071217	Aceh	150	150	204	206	312	312	246	246	230	236	182	182
IBRC071218	Aceh	150	150	204	206	312	312	248	252	230	236	182	182
IBRC071219	Aceh	150	150	204	204	314	324	258	258	202	236	172	184
IBRC071220	Aceh	150	150	202	204	314	330	248	248	234	236	180	186
IBRC071221	Aceh	150	150	204	204	308	310	242	246	202	236	170	184
IBRC071222	Aceh	150	150	204	204	316	318	242	242	202	236	178	186
IBRC071223	Aceh	150	150	204	204	316	322	242	242	202	236	184	184
IBRC071224	Aceh	150	150	202	204	308	310	242	246	202	240	184	186
IBRC071225	Aceh	150	150	204	204	312	314	240	242	204	234	178	184
IBRC071226	Aceh	150	150	204	204	314	316	242	242	202	234	184	186
IBRC071227	Aceh	150	150	204	204	314	316	242	242	202	234	184	186
IBRC071228	Aceh	150	150	204	206	312	312	242	242	202	228	172	182
IBRC071229	Aceh	150	150	204	204	312	314	240	242	204	234	178	184
IBRC071230	Aceh	150	150	204	204	310	312	242	246	202	236	178	186
IBRC072301	Batam	148	148	204	204	284	300	250	250	236	236	194	198
IBRC072302	Batam	144	154	204	204	284	284	250	250	232	238	186	196
IBRC072303	Batam	148	148	204	204	284	300	250	250	236	236	194	198
IBRC072304	Batam	148	148	204	204	284	300	250	250	236	236	194	198
IBRC072305	Batam	148	148	204	204	288	292	250	250	220	238	198	202
IBRC072306	Batam	148	148	204	204	274	284	250	252	230	238	194	202
IBRC072307	Batam	144	148	204	204	286	292	250	250	238	244	194	194
IBRC072308	Batam	148	154	204	204	274	286	250	250	232	240	194	196
IBRC072309	Batam	144	148	204	204	282	284	250	254	236	238	194	196
IBRC072310	Batam	144	148	204	204	282	284	250	254	236	238	186	194
IBRC072311	Batam	144	150	204	204	286	292	250	250	220	234	196	198
IBRC072312	Batam	148	158	204	204	284	300	250	250	236	236	194	196
IBRC072313	Batam	144	148	204	204	284	284	250	256	232	236	192	194
IBRC072314	Batam	148	158	204	204	292	292	250	254	232	236	194	196
IBRC072315	Batam	156	158	204	204	320	330	250	250	236	240	196	196
IBRC072316	Batam	148	156	204	204	274	284	248	250	234	236	194	198
IBRC072317	Batam	158	158	204	204	286	292	252	254	236	236	194	198
IBRC072318	Batam	148	148	204	204	284	322	250	254	236	236	194	194
IBRC072319	Batam	148	148	204	204	282	284	250	250	230	234	194	194
IBRC072320	Batam	156	158	204	204	330	330	250	254	236	238	194	196
IBRC072321	Batam	148	148	204	204	282	284	250	250	230	234	194	194
IBRC072322	Batam	148	148	204	204	284	286	250	254	240	240	196	200
IBRC072323	Batam	148	150	204	204	284	330	250	256	216	220	194	198
IBRC072324	Batam	144	148	204	204	282	284	250	256	236	236	186	194
IBRC072325	Batam	148	158	204	204	284	286	250	250	236	238	186	196
IBRC072326	Batam	144	144	204	204	284	294	250	250	234	240	186	194
IBRC072327	Batam	148	158	204	204	270	284	250	250	236	238	182	194
IBRC072328	Batam	148	154	204	204	284	292	250	256	236	236	192	194
IBRC072329	Batam	154	154	204	204	292	318	250	250	236	240	194	194
IBRC072330	Batam	148	158	204	204	284	284	250	252	232	232	194	196
IBRC072701	Karimun J	156	156	204	204	282	286	250	250	222	240	186	196
IBRC072702	Karimun J	152	156	204	204	282	284	252	252	222	240	198	198
IBRC072703	Karimun J	152	152	204	204	284	322	250	252	240	242	186	196
IBRC072704	Karimun J	156	156	204	204	282	284	250	252	222	240	196	198
IBRC072705	Karimun J	146	148	204	204	282	284	252	252	238	240	186	186
IBRC072706	Karimun J	148	152	204	204	282	284	252	252	222	240	196	198
IBRC072707	Karimun J	156	156	204	204	284	284	252	252	218	240	186	190
IBRC072708	Karimun J	152	156	204	204	284	284	252	252	238	240	186	186
IBRC072709	Karimun J	152	156	204	204	284	320	250	252	238	240	196	198
IBRC072710	Karimun J	156	156	204	204	282	286	250	252	222	240	186	186
IBRC072711	Karimun J	156	156	204	204	284	284	252	252	218	242	186	190
IBRC072712	Karimun J	146	156	204	204	284	326	250	252	222	242	198	198
IBRC072713	Karimun J	156	156	204	204	282	286	252	252	230	242	186	198
IBRC072714	Karimun J	156	156	204	204	284	286	250	252	222	242	186	198
IBRC072715	Karimun J	156	156	204	204	284	286	250	252	222	240	186	186
IBRC072716	Karimun J	156	156	204	204	282	282	252	252	238	240	186	196
IBRC072717	Karimun J	152	156	204	204	282	284	250	252	238	240	196	198
IBRC072718	Karimun J	156	156	204	204	284	284	252	252	240	240	186	196
IBRC072719	Karimun J	148	148	204	204	282	284	250	252	222	242	186	196
IBRC072720	Karimun J	156	156	204	204	282	284	252	252	238	240	186	190
IBRC072721	Karimun J	156	156	204	204	282	284	252	252	238	240	186	190
IBRC072722	Karimun J	146	150	204	204	284	326	252	252	234	242	186	196
IBRC072723	Karimun J	154	156	204	204	284	326	252	252	238	240	186	186
IBRC072724	Karimun J	154	156	204	204	284	326	250	252	242	242	186	186
IBRC072901	Bangka	150	150	204	204	312	318	250	254	240	242	202	204
IBRC072902	Bangka	150	150	204	204	282	324	250	250	236	240	202	204
IBRC072903	Bangka	150	158	204	204	312	312	250	250	236	240	194	194
IBRC072904	Bangka	144	150	204	204	284	324	250	254	228	240	202	202
IBRC072905	Bangka	144	150	204	204	282	322	250	252	228	238	194	202
IBRC072906	Bangka	158	158	204	204	284	312	250	254	236	240	194	202
IBRC072907	Bangka	150	150	204	204	282	282	254	254	228	230	196	196
IBRC072908	Bangka	144	150	204	204	282	312	254	254	240	240	194	202
IBRC072909	Bangka	150	158	204	204	312	328	250	254	230	238	194	202
IBRC072910	Bangka	150	156	204	204	312	330	250	250	222	240	194	200
IBRC072911	Bangka	144	150	204	204	282	312	250	252	226	240	194	202
IBRC072912	Bangka	150	158	204	204	282	320	254	254	228	240	194	202
IBRC072913	Bangka	150	158	204	204	312	312	250	254	228	238	194	202
IBRC072914	Bangka	150	158	204	204	282	286	254	254	230	236	194	194
IBRC072915	Bangka	154	158	204	204	322	324	250	254	228	240	194	202
IBRC072916	Bangka	150	158	204	204	312	320	250	254	228	238	200	202
IBRC072917	Bangka	150	158	204	204	282	318	250	250	230	238	202	202
IBRC072918	Bangka	150	156	204	204	286	320	250	250	228	236	190	196
IBRC072919	Bangka	144	156	204	204	282	324	250	250	230	240	194	200
IBRC072920	Bangka	144	150	204	204	284	312	250	254	228	240	194	202
IBRC072921	Bangka	144	158	204	204	282	284	250	254	228	230	194	194
IBRC072922	Bangka	144	150	204	204	312	324	250	250	230	234	202	204
IBRC072923	Bangka	150	158	204	204	284	320	250	250	238	242	202	204
IBRC072924	Bangka	150	154	204	204	282	312	250	250	226	228	194	200
IBRC072925	Bangka	150	158	204	204	286	312	250	250	220	228	194	194
IBRC072926	Bangka	144	156	204	204	282	286	254	254	240	240	194	204
IBRC072927	Bangka	144	150	204	204	284	326	250	250	234	240	196	200
IBRC072928	Bangka	150	150	204	204	298	326	250	254	238	240	194	202
IBRC072929	Bangka	144	144	204	204	282	320	250	250	236	242	194	196
IBRC072930	Bangka	150	156	204	204	320	328	250	250	238	238	194	194
IBRC072931	Bangka	144	158	204	204	326	326	254	254	238	242	194	200
IBRC072932	Bangka	144	160	204	204	284	318	250	250	228	240	194	196
IBRC072933	Bangka	150	150	204	204	312	312	250	250	228	236	194	202
IBRC072934	Bangka	144	150	204	204	312	320	250	250	230	240	194	200
IBRC072935	Bangka	144	150	204	204	312	320	250	254	226	240	196	200
IBRC072936	Bangka	150	156	204	204	282	312	250	254	228	238	204	206
IBRC072937	Bangka	150	150	204	204	284	326	250	250	236	240	200	202
IBRC072938	Bangka	150	154	204	204	312	312	250	252	228	230	202	204
IBRC072939	Bangka	150	158	204	204	298	312	250	254	238	240	204	204
IBRC072940	Bangka	150	150	204	204	282	282	250	254	226	236	196	202
IBRC072941	Bangka	144	150	204	204	298	312	250	252	228	236	200	202
IBRC072942	Bangka	144	150	204	204	320	320	250	250	240	240	194	194
IBRC073201	Anambas	146	146	204	204	284	284	250	252	228	234	184	192
IBRC073202	Anambas	146	146	204	204	284	284	250	252	228	234	184	192
IBRC073203	Anambas	142	146	204	204	346	346	252	252	228	234	192	192
IBRC073204	Anambas	146	146	204	204	326	328	252	252	230	234	192	192
IBRC073206	Anambas	142	146	204	204	284	326	252	252	234	234	190	192
IBRC073207	Anambas	146	146	204	204	284	326	250	252	214	240	184	190
IBRC073208	Anambas	146	160	204	204	284	326	252	252	232	234	192	192
IBRC073209	Anambas	142	146	204	204	284	284	252	252	230	234	190	192
IBRC073210	Anambas	142	160	204	204	284	284	252	252	230	234	184	190
IBRC073211	Anambas	142	160	204	204	284	284	252	252	230	234	184	190
IBRC073212	Anambas	146	146	204	204	284	286	252	252	234	236	182	182
IBRC073213	Anambas	142	146	204	204	284	284	252	252	234	236	184	190
IBRC073214	Anambas	142	146	204	204	284	284	252	252	230	234	192	192
IBRC073215	Anambas	144	146	204	204	284	286	252	252	234	234	184	190
IBRC073216	Anambas	148	150	204	204	284	284	250	250	228	234	184	184
IBRC073217	Anambas	144	146	204	204	284	284	250	252	230	230	190	192
IBRC073218	Anambas	146	146	204	204	284	284	252	252	234	234	186	186
IBRC073219	Anambas	142	146	204	204	284	284	252	252	228	234	184	192
IBRC073220	Anambas	142	146	204	204	284	284	252	252	228	234	184	192
IBRC073221	Anambas	142	146	204	204	284	284	250	252	228	228	184	192
IBRC073222	Anambas	142	146	204	204	284	284	250	252	228	228	184	192
IBRC073223	Anambas	142	146	204	204	284	284	252	252	234	234	190	192
IBRC073224	Anambas	146	160	204	204	282	284	252	252	216	234	186	192
IBRC073225	Anambas	146	160	204	204	288	326	252	252	228	230	184	190
IBRC073226	Anambas	146	146	204	204	298	326	252	252	234	240	184	184
IBRC073227	Anambas	146	146	204	204	284	284	250	252	230	230	190	192
IBRC073228	Anambas	146	146	204	204	284	284	250	252	230	230	190	192
IBRC073229	Anambas	146	146	204	204	284	284	250	252	230	230	190	190
IBRC073230	Anambas	146	146	204	204	284	284	252	252	228	236	184	190
IBRC073231	Anambas	148	160	204	204	284	284	250	252	230	230	184	192
IBRC073232	Anambas	148	148	204	204	284	284	250	252	0	0	184	190
